# Supplementary material for: Prevalence and distribution of Plasmodium vivax Duffy Binding Protein gene duplications in Sudan
Source: PLoS One. 2023 Jul 20;18(7):e0287668. doi: 10.1371/journal.pone.0287668 (PMC10358875; doi:10.1371/journal.pone.0287668)
Supplement: S1 File — (XLSX) [file pone.0287668.s001.xlsx]

## Sheet: Sheet1
ID	New ID	Site	Year	Plasmodium	18S P. vivax qPCR Ct Value	BF + BR	AF + AR	AF3 + AR3	BF + AR	BF + AR3	Duplicaion type by PCR	Duffy genotype by TaqMan	Copy number by qPCR
48	SOR_2019_48	Alsarorab	2019	P.v	27.423	√	√	√	-	-	-	TC	1x
49	SOR_2019_49	Alsarorab	2019	P.v	23.2015	√	√	√	-	-	-	TC	1x
50	SOR_2019_50	Alsarorab	2019	P.v/P.f	26.1533	√	√	√	-	-	-	TC	1x
51	SOR_2019_51	Alsarorab	2019	P.v	25.4536	√	√	√	-	-	-	TC	1x
52	SOR_2019_52	Alsarorab	2019	P.v	27.5236	√	√	√	-	-	-	TC	1x
53	SOR_2019_53	Alsarorab	2019	P.v	23.8483	√	√	√	√	-	Malagasy	TC	2-3x
57	SOR_2019_57	Alsarorab	2019	P.v	23.3539	√	√	√	-	-	-	TC	1x
58	SOR_2019_58	Alsarorab	2019	P.v	26.1273	√	√	√	-	-	-	TC	1x
62	SOR_2019_62	Alsarorab	2019	P.v	23.7197	√	√	√	-	-	-	TC	1x
63	SOR_2019_63	Alsarorab	2019	P.v	22.9442	√	√	√	-	-	-	TC	1x
110	SOR_2019_110	Alsarorab	2019	P.v	25.288	√	√	√	-	-	-	TC	1x
111	SOR_2019_111	Alsarorab	2019	P.v	23.7858	√	√	√	-	-	-	TC	1x
112	SOR_2019_112	Alsarorab	2019	P.v	24.9483	√	√	√	-	-	-	TC	2-3x
116	SOR_2019_116	Alsarorab	2019	P.v	24.68	√	√	√	-	-	-	TC	2-3x
117	SOR_2019_117	Alsarorab	2019	P.v	27.6766	√	√	√	-	-	Malagasy	TC	2-3x
118	SOR_2019_118	Alsarorab	2019	P.v	22.6701	√	√	√	-	√	Cambodian	TC	2-3x
119	SOR_2019_119	Alsarorab	2019	P.v	24.4091	√	√	√	√	-	Malagasy	TT	4x and higher
127	SR_2019_127	Alsarorab	2019	P.v	23.3728	√	√	√	√	-	Malagasy	TC	2-3x
128	SR_2019_128	Alsarorab	2019	P.v	22.9294	√	√	√	-	-	-	TC	1x
130	SR_2019_130	Alsarorab	2019	P.v	22.6089	√	√	√	-	√	Cambodian	TC	2-3x
131	SR_2019_131	Alsarorab	2019	P.v	24.6789	√	√	√	-	-	-	TC	1x
132	SR_2019_132	Alsarorab	2019	P.v	25.9805	√	√	√	-	-	-	TC	1x
136	SR_2019_136	Alsarorab	2019	P.v	24.0717	√	√	√	√	-	Malagasy	TC	4x and higher
137	SR_2019_137	Alsarorab	2019	P.v	24.2213	√	√	√	-	-	-	TC	1x
138	SR_2019_138	Alsarorab	2019	P.v	24.1806	√	√	√	-	-	-	TC	1x
139	SR_2019_139	Alsarorab	2019	P.v	25.7035	√	√	√	-	-	-	TC	1x
143	SR_2019_143	Alsarorab	2019	P.v	24.9133	√	√	√	-	√	Cambodian	TC	2-3x
158	SR_2019_158	Alsarorab	2019	P.v/P.f	23.4002	√	√	√	√	-	Malagasy	TC	2-3x
159	SR_2019_159	Alsarorab	2019	P.v	35.0949	√	√	√	-	-	-	CC	1x
160	SR_2019_160	Alsarorab	2019	P.v	23.9933	√	√	√	-	-	-	TC	1x
161	SR_2019_161	Alsarorab	2019	P.v	24.5706	√	√	√	-	-	-	TC	1x
162	SR_2019_162	Alsarorab	2019	P.v	27.623	√	√	√	√	-	Malagasy	TC	2-3x
164	SR_2019_164	Alsarorab	2019	P.v	26.2012	√	√	√	-	√	Cambodian	TC	2-3x
165	SR_2019_165	Alsarorab	2019	P.v	24.8937	√	√	√	-	√	Cambodian	TT	2-3x
166	SR_2019_166	Alsarorab	2019	P.v	25.0346	√	√	√	√	-	Malagasy	TC	2-3x
167	SR_2019_167	Alsarorab	2019	P.v	25.2822	√	√	√	√	-	Malagasy	TC	2-3x
34	OB_2018_34	El Obeid	2018	P.v	35.6335	√	√	√	-	-	-	TC	1x
36	OB_2018_36	El Obeid	2018	P.v	23.7493	√	√	√	-	-	-	TC	1x
38	OB_2018_38	El Obeid	2018	P.v	28.0192	√	√	√	-	-	-	TC	1x
39	OB_2018_39	El Obeid	2018	P.v	26.5904	√	√	√	-	-	-	TT	1x
40	OB_2018_40	El Obeid	2018	P.v	27.5072	√	√	√	-	-	-	TC	1x
41	OB_2018_41	El Obeid	2018	P.v	24.6874	√	√	√	√	-	Malagasy	TC	4x and higher
43	OB_2018_43	El Obeid	2018	P.v/P.f	25.3995	√	√	√	-	-	-	TC	1x
124	OB_2019_124	El Obeid	2019	P.v	25.3904	√	√	√	√	-	Malagasy	TC	2-3X
125	OB_2019_125	El Obeid	2019	P.v	27.4617	√	√	√	-	√	Cambodian	TC	2-3X
170	OB_2019_170	El Obeid	2019	P.v	25.3674	√	√	√	√	-	Malagasy	TC	2-3X
174	OB_2019_174	El Obeid	2019	P.v/P.f	24.4348	√	√	√	-	-	-	TC	1x
175	OB_2019_175	El Obeid	2019	P.v	24.5338	√	√	√	-	-	-	TC	1x
176	OB_2019_176	El Obeid	2019	P.v	23.3587	√	√	√	-	-	-	TC	1x
177	OB_2019_177	El Obeid	2019	P.v	24.776	√	√	√	-	-	-	TC	1x
178	OB_2019_178	El Obeid	2019	P.v	27.7123	√	√	√	-	-	-	TC	1x
179	OB_2019_179	El Obeid	2019	P.v	27.0636	√	√	√	-	-	-	TC	1x
180	OB_2019_180	El Obeid	2019	P.v	23.6736	√	√	√	√	-	Malagasy	TC	2-3X
20	GS_2019_20	Gezira Slang	2019	P.v	26.4661	√	√	√	-	√	Cambodian	TC	2-3x
22	GS_2019_22	Gezira Slang	2019	P.v	25.9234	√	√	√	-	√	Cambodian	TT	2-3x
23	GS_2019_23	Gezira Slang	2019	P.v	28.3222	√	√	√	-	-	-	TC	1x
24	GS_2019_24	Gezira Slang	2019	P.v	26.358	√	√	√	-	√	-	TC	1x
25	GS_2019_25	Gezira Slang	2019	P.v	22.5514	√	√	√	-	√	Cambodian	TC	2-3x
26	GS_2019_26	Gezira Slang	2019	P.v/P.f	36.257	√	√	√		√	Cambodian	CC	2-3x
27	GS_2019_27	Gezira Slang	2019	P.v	30.3618	√	√	√	-	-	-	TC	1x
54	GS_2019_54	Gezira Slang	2019	P.v	27.6761	√	√	√	-	-	-	TC	1x
55	GS_2019_55	Gezira Slang	2019	P.v	27.6996	√	√	√	-	-	Cambodian	TC	4x and higher
56	GS_2019_56	Gezira Slang	2019	P.v	27.025	√	√	√	-	-	-	TC	1x
60	GS_2019_60	Gezira Slang	2019	P.v	23.2791	√	√	√	-	-	-	TT	1x
61	GS_2019_61	Gezira Slang	2019	P.v	25.3089	√	√	√	-	-	-	TC	1x
64	GS_2019_64	Gezira Slang	2019	P.v	25.1845	√	√	√	-	√	Cambodian	TC	4x and higher
65	GS_2019_65	Gezira Slang	2019	P.v	25.9042	√	√	√	-	-	-	TC	1x
66	GS_2019_66	Gezira Slang	2019	P.v	27.1769	√	√	√				TC	1x
68	GS_2019_68	Gezira Slang	2019	P.v/P.f	22.4653	√	√	√	-	-	-	TT	1x
69	Gs_2019_69	Gezira Slang	2019	P.v	27.3037	√	√	√	-	-	-	TC	4x and higher
70	GS_2019_70	Gezira Slang	2019	P.v	24.7431	√	√	√	-	-	-	TC	1x
71	GS_2019_71	Gezira Slang	2019	P.v	25.1359	√	√	√	-	-	-	TC	1x
72	GS_2019_72	Gezira Slang	2019	P.v/P.f	27.359	√	√	√	-	-	-	TC	1x
73	GS_2019_73	Gezira Slang	2019	P.v	23.8061	√	√	√	-	-	-	TT	1x
74	GS_2019_74	Gezira Slang	2019	P.v	25.6677	√	√	√	-	-	-	TC	1x
75	GS_2019_75	Gezira Slang	2019	P.v/P.f	24.1224	√	√	√	√	-	Malagasy	TC	1x
76	GS_2019_76	Gezira Slang	2019	P.v	23.9217	√	√	√	-	-	-	TC	1x
77	GS_2019_77	Gezira Slang	2019	P.v	24.2226	√	√	√	-	-	-	TC	1x
80	GS_2019_80	Gezira Slang	2019	P.v	26.2792	√	√	√	-	-	-	TC	1x
81	GS_2019_81	Gezira Slang	2019	P.v	22.9024	√	√	√	-	-	-	TC	1x
109	GS_2019_109	Gezira Slang	2019	P.v	26.9316	√	√	√	-	-	-	TC	1x
113	GS_2019_113	Gezira Slang	2019	P.v	24.8406	√	√	√	-	√	Cambodian	TC	4x and higher
120	GS_2019_120	Gezira Slang	2019	P.v	26.4875	√	√	√	-	-	-	TT	1x
121	GS_2019_121	Gezira Slang	2019	P.v	24.0294	√	√	√	√	-	Malagasy	TT	2-3x
122	GS_2019_122	Gezira Slang	2019	P.v	22.1754	√	√	√	-	√	Cambodian	TC	4x and higher
129	GS_2019_129	Gezira Slang	2019	P.v	24.721	√	√	√	-	-	-	TC	1x
133	GS_2019_133	Gezira Slang	2019	P.v	22.1344	√	√	√	-	√	Cambodian	TC	1x
140	GS_2019_140	Gezira Slang	2019	P.v	26.2353	√	√	√	-	-	-	TC	1x
141	GS_2019_141	Gezira Slang	2019	P.v	25.8068	√	√	√	-	-	-	TC	2-3x
144	GS_2019_144	Gezira Slang	2019	P.v	26.2365	√	√	√	-	-	-	TC	1x
7	KH_2018_07	Khartoum	2018	P.v	25.0867	√	√	√	-	-	-	TC	1x
28	KH_2019_28	Khartoum	2019	P.v	28.4737	√	√	√	-	-	-	TC	1x
44	KH_2019_44	Khartoum	2019	P.v	27.0238	√	√	√	-	-	-	TC	1x
46	KH_2019_46	Khartoum	2019	P.v	25.5586	√	√	√	-	√	Cambodian	TC	2-3x
47	KH_2019_47	Khartoum	2019	P.v	26.1491	√	√	√	-	-	-	TC	2-3x
168	KH_2019_168	Khartoum	2019	P.v	26.1641	√	√	√	√	-	Malagasy	TC	2-3x
8	RN_2018_08	River Nile	2018	P.v	27.2068	√	√	√	-	-	-	TT	4x and higher
9	RN_2018_09	River Nile	2018	P.v	29.8078	√	√	√	-	-	-	TC	1x
10	RN_2018_10	River Nile	2018	P.v	28.6644	√	√	√	-	√	Cambodian	TC	2-3x
11	RN_2018_11	River Nile	2018	P.v	29.9891	√	√	√	-	-	-	TC	1x
15	RN_2018_15	River Nile	2018	P.v	25.5392	√	√	√	-	√	Cambodian	TC	4x and higher
16	RN_2018_16	River Nile	2018	P.v	26.8283	√	√	√	-	-	-	TC	1x
17	RN_2018_17	River Nile	2018	P.v	27.0598	√	√	√	-	-	-	TC	2-3x
18	RN_2018_18	River Nile	2018	P.v	29.9413	√	√	√	-	√	Cambodian	TC	1x
19	RN_2018_19	River Nile	2018	P.v	28.0685	√	√	√	-	√	Cambodian	TC	2-3x
82	RN_2019_82	River Nile	2019	P.v	26.2267	√	√	√	√	-	Malagasy	TT	2-3x
83	RN_2019_83	River Nile	2019	P.v	25.4406	√	√	√	-	-	-	TT	1x
84	RN_2019_84	River Nile	2019	P.v	23.5874	√	√	√	√	-	Malagasy	TC	2-3x
85	RN_2019_85	River Nile	2019	P.v	23.0901	√	√	√	-	-	-	TC	1x
86	RN_2019_86	River Nile	2019	P.v	25.5229	√	√	√	-	-	-	TC	1x
87	RN_2019_87	River Nile	2019	P.v	25.3564	√	√	√	-	√	Cambodian	TC	4x and higher
88	RN_2019_88	River Nile	2019	P.v	23.0073	√	√	√	-	-	-	TC	1x
89	RN_2019_89	River Nile	2019	P.v	26.9474	√	√	√	-	-	-	TC	1x
90	RN_2019_90	River Nile	2019	P.v	22.7799	√	√	√	-	-	-	TC	1x
91	RN_2019_91	River Nile	2019	P.v	24.2754	√	√	√	-	-	-	TC	1x
92	RN_2019_92	River Nile	2019	P.v	26.7763	√	√	√	-	-	-	TC	1x
93	RN_2019_93	River Nile	2019	P.v/P.f	25.0792	√	√	√	-	-	-	TC	1x
94	RN_2019_94	River Nile	2019	P.v	24.7102	√	√	√	-	-	-	TT	1x
95	RN_2019_95	River Nile	2019	P.v	33.1179	√	√	√	-	-	-	TC	1x
96	RN_2019_96	River Nile	2019	P.v	32.3158	√	√	√	-	-	-	TC	1x
98	RN_2019_98	River Nile	2019	P.v	31.1645	√	√	√	-	-	-	TC	1x
99	RN_2019_99	River Nile	2019	P.v	27.1071	√	√	√	-	√	Cambodian	TC	1x
100	RN_2019_100	River Nile	2019	P.v	25.2327	√	√	√	-	-	-	TC	1x
101	RN_2019_101	River Nile	2019	P.v	23.0052	√	√	√	-	-	-	TC	1x
102	RN_2019_102	River Nile	2019	P.v	30.9098	√	√	√	-	-	-	TC	2-3x
103	RN_2019_103	River Nile	2019	P.v	27.3135	√	√	√	-	-	-	TC	1x
104	RN_2019_104	River Nile	2019	P.v	22.6747	√	√	√	√	-	Malagasy	TC	2-3x
105	RN_2019_105	River Nile	2019	P.v	22.3047	√	√	√	√	-	Malagasy	TC	4x and higher
106	RN_2019_106	River Nile	2019	P.v	25.2625	√	√	√	-	-	-	TC	1x
145	RN_2019_145	River Nile	2019	P.v	26.5858	√	√	√	-	-	-	TC	1x
147	RN_2019_147	River Nile	2019	P.v	24.9885	√	√	√	-	-	-	TC	1x
148	RN_2019_148	River Nile	2019	P.v	30.0228	√	√	√	-	-	-	TT	1x
149	RN_2019_149	River Nile	2019	P.v	29.2894	√	√	√	-	-	-	TT	1x
150	RN_2019_150	River Nile	2019	P.v	23.9175	√	√	√	-	-	-	TC	1x
151	RN_2019_151	River Nile	2019	P.v	29.9398	√	√	√	-	-	-	TC	1x
152	RN_2019_152	River Nile	2019	P.v	28.0756	√	√	√	-	-	-	TC	1x
153	RN_2019_153	River Nile	2019	P.v/P.f	32.457	√	√	√	-	-	-	TC	1x
154	RN_2019_154	River Nile	2019	P.v	25.7296	√	√	√	-	-	-	TC	1x
155	RN_2019_155	River Nile	2019	P.v	24.7777	√	√	√	-	-	-	TC	1x
156	RN_2019_156	River Nile	2019	P.v	25.6418	√	√	√	-	-	-	TC	1x
157	RN_2019_157	River Nile	2019	P.v	24.2115	√	√	√	-	-	-	TC	1x
169	RN_2019_169	River Nile	2019	P.v	28.7084	√	√	√	-	-	-	TC	1x
171	RN_2019_171	River Nile	2019	P.v/P.f	26.4375	√	√	√	-	-	-	TC	1x
172	RN_2019_172	River Nile	2019	P.v	24.7126	√	√	√	-	√	Cambodian	TC	2-3x
