# Supplementary material for: Prevalence and distribution of Plasmodium vivax Duffy Binding Protein gene duplications in Sudan
Source: PLoS One. 2023 Jul 20;18(7):e0287668. doi: 10.1371/journal.pone.0287668 (PMC10358875; doi:10.1371/journal.pone.0287668)
Supplement: S2 File — Gel images of PvDBP duplication types of these samples based on PCR were included. (XLSX) [file pone.0287668.s002.xlsx]

## Sheet: Sheet1
No	ID	Old PCR result	New PCR result	Old qPCR result	New qPCR result
1	18	Cambodian	Cambodian	1x	1x
2	24	Cambodian	-	1x	1x
3	47	-	-	2-3x	2-3x
4	53	Malagasy	Malagasy	1x	2-3x
5	55	-	Cambodian	4x and higher	4x and higher
6	99	Cambodian	Cambodian	1x	1x
7	112	-	-	2-3x	2-3x
8	116	-	-	2-3x	2-3x
9	117	-	Malagasy	2-3x	2-3x
10	124	Malagasy	Malagasy	1x	2-3x
11	133	Cambodian	Cambodian	1x	1x
12	141	-	-	2-3x	2-3x
13	143	Cambodian	Cambodian	1x	2-3x
14	162	Malagasy	Malagasy	1x	2-3x
15	167	Malagasy	Malagasy	1x	2-3x
16	168	Malagasy	Malagasy	1x	2-3x
